# Supplementary material for: Genetic and immune determinants of E. coli liver abscess formation
Source: Proc Natl Acad Sci U S A. 2023 Dec 14;120(51):e2310053120. doi: 10.1073/pnas.2310053120 (PMC10743367; doi:10.1073/pnas.2310053120)
Supplement: Supplementary file 2 — Dataset S01 (XLSX) [file pnas.2310053120.sd01.xlsx]

## Sheet: Sheet1
Gene
Ccl2
Tbx21
Cpa3
Cd3g
Tgfb1
Cyp2f2
Cd79a
Irf5
Spic
Klf5
Kit
Itgae
Ncr1
Slc5a1
Cd209a
Pax5
Clec4f
Cybb
Gzmc
Cd5l
Il10
C1qtnf1
Nos2
Arg1
Pgam2
Cma1
Ly6i
Cd4
H2-Oa
Tnf
Pcdh12
Fas
Ankrd1
Il6
Gsta3
Xcl1
Mrc1
Il2ra
Bmp2
Il1b
Il1a
Tlr2
Lrat
Nudt17
Cxcl5
Cxcl3
Cxcl1
Cyp3a16
Klrg1
Cd19
Cox6a2
Itgax
Tlr3
Cdh5
Cd3d
Cyp11a1
Eomes
Mst1r
Kcna2
Csf3
Ccr3
Dpyd
Parm1
Mgl2
Cldn5
Myf6
Foxp3
Elane
Btnl9
Dpp4
Tlr4
Ushbp1
Fcer1a
Klri2
Vsig4
Ddit4l
Ifnb1
Itga2
Il1f9
Nr1h5
Tlr9
Chil3
Rab7b
Itgam
Retnlg
Gfap
Ifng
S100a8
S100a9
Skap1
Klk1
Glul
Adgre1
Il2rb
Gbp5
Lyz2
Ptprb
Bhmt
Il12b
Cd3e
Ass1
Gata3
Irf7
Kcnj16
Cxcr2
Gm9733
Cldn7
Gli3
Mmrn2
F8
Klra4
Serpina1e
Chil1
Ccl1
Il4
Fcmr
Asl
Naaa
F13a1
Gbp2
Stat4
Ms4a1
Siglech
Cd8a
Klrb1b
Nrxn1
Carmn
Ptprc
Xcr1
Chrm3
Slco5a1
Stat1
Prom1
Cyp2e1
Tnip3
Prf1
Il3ra
Gm21188
Il7r
Cacnb3
